# Supplementary material for: Activated Biochar from Sewage Sludge: A Sustainable Solution for Effective Removal of Emerging Water Contaminants
Source: Molecules. 2025 Aug 28;30(17):3514. doi: 10.3390/molecules30173514 (PMC12430717; doi:10.3390/molecules30173514)
Supplement: Supplementary file 1 [file molecules-30-03514-s001.zip]

Archive with 1 entries (1 files):
- molecules-3754885-supplementary.pdf
